# Supplementary material for: Impaired Hippocampal Long-Term Potentiation and Memory Deficits upon Haploinsufficiency of MDGA1 Can Be Rescued by Acute Administration of D-Cycloserine
Source: Int J Mol Sci. 2024 Sep 6;25(17):9674. doi: 10.3390/ijms25179674 (PMC11394992; doi:10.3390/ijms25179674)
Supplement: Supplementary file 1 [file ijms-25-09674-s001.zip]

Archive with 1 entries (1 files):
- ijms-3173205-supplementary.pdf
